# Supplementary material for: Nature Experiences and Adults’ Self-Reported Pro-environmental Behaviors: The Role of Connectedness to Nature and Childhood Nature Experiences
Source: Front Psychol. 2018 Jun 26;9:1055. doi: 10.3389/fpsyg.2018.01055 (PMC6036283; doi:10.3389/fpsyg.2018.01055)
Supplement: Supplementary file 3 [file Data_Sheet_1.xlsx]

## Sheet: Supplementary_Data_Frontiers
Data Sheet 1(Supplementary)
Study dataset.
ID	CNS1_Connectedness_I often feel like I am only a small part of the natural world around me, and that I am no more important than the grass on the ground or the birds in the trees	CNS2_I think of the natural world as a community to which I belong.	CN3_I feel as though I belong to the Earth as equally as it belongs to me	CNS4_Reversed_My personal welfare is independent of the welfare of the natural world.	CNS5_When I think of my life, I imagine myself to be part of a larger cyclical process of living.	CNS6_Like a tree can be part of a forest, I feel embedded within the broader natural world.	CNS7_Reversed_I often feel disconnected from nature.	CNS8_I often feel a sense of oneness with the natural world around me.	CNS9_I recognize and appreciate the intelligence of other living organisms.	CNS10_I feel that all inhabitants of Earth, human, and nonhuman, share a common ‘life force’.	CNS11_I often feel a kinship with animals and plants.	CNS12_I often feel part of the web of life.	CNS13_I have a deep understanding of how my actions affect the natural world.	PEB1_Recycled paper, plastic and metal.	PEB2_Conserved water or energy in my home.	PEB3_Bought environmentally friendly and/or energy efficient products.	PEB4_Talked to others in my community about environmental issues.	PEB5_Worked with others to address an environmental problem or issue.	PEB6_Participated as an active member in a local environmental group.	PEB7_Voted to support a policy/regulation that affects the local environment.	PEB8_Signed a petition about an environmental issue.	PEB9_Donated money to support local environmental protection.	PEB10_Wrote a letter in response to an environmental issue.	Age	Gender_0 = Man; 1 = Woman	Childhood_contact	Current_contact	Connectedness_mean	Proenvironmental_behavior_mean
1	4	4	2	4	4	4	3	3	4	3	3	3	5	3	5	3	3	4	4	1	3	2	1	28	0	5	4	3.53846	2.9
2	4	2	3	4	4	2	3	2	4	4	2	4	4	2	4	3	3	3	1	4	4	2	1	19	1	5	2	3.23077	2.7
3	4	4	4	4	4	4	4	4	4	4	4	4	4	3	3	2	3	2	1	3	3	1	1	40	1	4.29717	3	4	2.2
4	2	4	3	4	4	4	2	2	4	4	2	3	4	1	2	2	1	1	1	1	1	1	1	21	1	4	2	3.23077	1.2
5	1	4	3	4	3	4	3	2	5	2	4	4	2	1	5	5	1	1	3	1	3	2	1	18	0	5	2	3.15385	2.3
6	4	5	4	5	4	4	4	4	4	4	5	5	5	3	4	3	3	3	2	3	3	1	1	28	1	4	3	4.38462	2.6
7	5	5	5	3	4	3	2	3	5	5	2	4	4	2	3	3	4	1	1	3	3	1	1	18	1	5	3	3.84615	2.2
8	4	4	4	4	4	4	4	4	4	4	4	4	4	4	4	4	4	4	3	4	4	3	3	59	1	4.29717	4	4	3.7
9	4	4	1	5	4	4	2	4	4	4	4	4	4	1	5	1	3	3	1	1	1	1	1	35	1	4	3	3.69231	1.8
10	3	4	2	3	3	2	4	2	4	3	3	3	4	3	3	4	2	1	1	3	4	1	1	25	0	4	3	3.07692	2.3
11	4	4	2	2	4	4	4	3	4	2	4	4	4	3	4	3	3	2	1	1	1	3	1	19	0	3	2	3.46154	2.2
12	4	5	1	5	4	4	2	4	5	3	5	4	4	2	4	2	3	2	1	4	3	1	1	25	0	5	2	3.84615	2.3
13	5	4	4	2	5	4	1	2	5	3	1	2	1.7	1	4	4	1	1	1	1	1	1	1	19	0	4	1	3.05385	1.6
14	3	4	3	5	4	3	2	3	4	3	3	3	3	2	5	3	3	2	1	3	4	1	2	20	0	4	3	3.30769	2.6
15	4	4	4	5	4	3	3	4	4	4	4	3	4	2	4	3	3	3	1	2	2	2	3	22	1	5	3	3.84615	2.5
16	4	5	4	5	5	4	4	4	5	4	2	4	2	1	2	2	1	1	1	1	2	1	1	19	0	5	3	4	1.3
17	4	4	3	3	4	3	3	3	4	3	4	3	3	3	3	2	3	1	1	1	2	1	1	21	1	5	3	3.38462	1.8
18	5	5	4	5	5	5	2	4	5	5	5	5	5	4	5	5	5	5	4	5	5	4.2	2	28	0	5	4	4.61538	4.42
19	2	3	2	5	4	2	4	4	5	5	4	5	5	4	4	3	5	4	3	3	4	3	2	22	0	5	4	3.84615	3.5
20	3	2	2	2	2	2	2	2	2	1	1	1	1.7	3	5	2	2	2	1	1	3	1	1	23	0	5	3.00452	1.82308	2.1
21	3	5	4	5	5	2	4	4	5	5	5	5	4	3	3	2	1	2	1	4	3	1	1	24	0	4	3	4.30769	2.1
22	4	5	5	5	4	5	4	4	4	4	4	4	4	3	5	3	2	1	1	2	4	1	1	19	1	5	4	4.30769	2.3
23	4	4	4	4	4	4	4	4	4	4	4	4	5	1	5	3	3	2	1	1	3	3	2	25	0	4	3	4.07692	2.4
24	2	5	4	3	5	4	4	4	5	5	3	4	4	5	3	5	3	3	3	1	1	1	1	20	1	5	3	4	2.6
25	4	4	4	2	4	4	3	3	4	4	3	3	4	1	4	2	1	1	1	1	1	1	1	23	1	4	3	3.53846	1.4
26	5	4	5	5	5	3	4	5	5	5	5	5	5	3	5	2	5	1	1	3	3	1	1	19	1	5	3	4.69231	2.5
27	4	4	4	3	2	4	4	2	4	2	1	1	5	1	4	1	1	1	1	1	1	1	1	19	1	4.29717	2	3.07692	1.3
28	2	4	4	4	4	4	2	2	5	4	4	4	4	3	4	2	2	2	1	1	1	1	1	28	1	4	1	3.61538	1.8
29	2	4	4	4	3	4	4	4	4	4	3	4	5	1	5	4	4	1	1	1	2	1	1	18	1	3	3	3.76923	2.1
30	3	4	3	5	3	4	2	3	4	4	3	3	4	3	4	3	1	1	1	1	1	1	1	20	1	5	3	3.46154	1.7
31	2	4	4	4	4	4	4	3	4	4	3	4	4	1	4	2	3	2	1	1	2	1	1	24	1	4	3	3.69231	1.8
32	5	2	1	4	4	2	4	2	4	2	2	2	4	2	4	4	2	2	2	2	2	2	2	23.6509	0	2	2	2.92308	2.4
33	4	4	4	5	4	4	2	3	3	4	3	4	3	1	4	1	3	2	1	1	2	1	1	19	0	4	2	3.61538	1.7
34	4	4	4	5	4	4	4	5	5	3	4	4	4	5	5	4	2	2	1	2	2	3	1	24	1	4	2	4.15385	2.7
35	2	4	2	5	4	2	2	3	5	3	4	3	5	2	5	2	3	2	1	1	2	1	1	23.6509	0	5	3	3.38462	2
36	4	5	2	5	3	3	2	4	5	5	4	3	4	1	3	2	1	1	1	1	1	1	1	22	1	4	3	3.76923	1.3
37	1	5	5	5	5	5	4	5	5	3	3	5	5	3	5	5	5	3	4.3	5	5	2	1	21	0	5	3	4.30769	3.83
38	4	4	4	4	4	4	3	2	5	4	4	3	4	1	4	3	4	2	2	1	1	1	1	21	0	2	3	3.76923	2
39	3	4	3	4	3	3	3	3	5	5	3	4	5	3	4	1	3	2	3	1	2	1	1	25	0	5	4	3.69231	2.1
40	2	4	3	5	3	4	4	2	5	3	2	3	4	4	5	3	2	1	1	1	4	1	1	20	1	5	3	3.38462	2.3
41	4	5	5	5	5	3	4	4	5	5	3	4	5	1	3	2	2	1	1	3	3	1	1	24	1	4	2	4.38462	1.8
42	2	4	4	4	4	4	4	4	4	3	4	4	4	2	4	3	3	3	1	4	1	1	1	19	1	4.29717	3	3.76923	2.3
43	2	4	2	1	4	4	4	4	5	5	5	4	5	3	4	3	3	3	1	5	5	1	1	26	1	5	3	3.76923	2.9
44	2	4	2	4	4	4	4	4	4	4	4	4	4	4	4	3	4	3	1	1	1	1	1	29	1	4	3	3.69231	2.3
45	4	4	3	4	3	2	1	2	4	4	2	2	4	3	5	2	4	1	1	1	3	1	1	36	0	5	3	3	2.2
46	4	4	2	4	4	4	2	4	4	4	3	4	4	3	4	3	2	3	1	1	3	1	1	20	1	4	4	3.61538	2.2
47	4	4	3	4	4	5	4	4	5	5	5	5	5	4	4	3	4	4	4	2	4	3	3.2	25	1	4	3	4.38462	3.52
48	2	5	4	5	4	4	3	4	5	4	4	4	4	3	4	2	3	2	1	1	3	2	1	21	0	3	3	4	2.2
49	2	4	4	5	4	4	5	4	4	4	4	4	5	2	5	3	3	3	2	1	1	1	1	21	1	5	3	4.07692	2.2
50	5	5	4	4	4	5	2	4	5	2	4	4	5	1	3	1	3	1	1	1	1	1	1	32	0	4	4	4.07692	1.4
51	4	4	5	1	5	5	4	4	5	5	4	5	5	3	4	3	2	2	1	1	1	1	1	23.6509	1	4	3	4.30769	1.9
52	4	4	4	4	4	4	4	4	4	4	4	4	4	4	4	3	2	2	1	1	1	1	1	21	0	4	3	4	2
53	5	5	5	4	4	4	4	4	5	4	5	5	5	5	5	5	5	4	3	1	4	2	3.2	21	0	5	3	4.53846	3.72
54	2	4	4	5	3	4	4	4	5	5	4	4	5	3	3	3	4	4	2	1	3	1	2	23	1	5	4	4.07692	2.6
55	3	5	3	5	5	4	5	5	5	3	5	5	5	2	5	3	1	2	1	1	1	1	1	26	1	4	4	4.46154	1.8
56	4	5	5	5	5	1	3	5	5	5	5	5	5	2	5	4	5	3	1	4	5	2	1	23	1	4.29717	5	4.46154	3.2
57	4	4	4	2	4	4	2	4	4	2	4	4	4	2	3	3	3	2	1	4	4	1	1	23.6509	1	3	3	3.53846	2.4
58	2	4	3	5	3	4	4	4	5	4	4	5	5	3	5	4	2	2	1	1	1	2	1	19	0	5	5	4	2.2
59	3	4	4	4	1	3	4	4	5	5	4	5	5	1	3	1	1	1	1	1	1	1	1	21	0	4	3	3.92308	1.2
60	2	5	4	5	3	5	4	4	2	4	4	5	5	4	3	4	4	2	3	3	2	2	1	23	0	3	3	4	2.8
61	4	4	2	4	2	4	4	4	4	4	4	4	4	1	4	1	1	1	1	3	3	1	1	25	1	3	1	3.69231	1.7
62	4	4	4	4	4	4	4	4	5	4	4	3	4	1	5	3	4	2	1	2	3	1	1	23	1	4	3	4	2.3
63	4	4	3	4	3	5	4	4	4	4	4	4	3	4	4	4	5	5	1	4	4	4	2	22	0	4	3	3.84615	3.7
64	4	4	4	5	4	4	2	4	5	5	4	4	4	2	4	3	1	2	1	1	1	1	1	20	1	4	4	4.07692	1.7
65	2	4	4	3	4	4	2	3	4	4	4	4	3	2	3	3	3	2	1	2	2	1	1	19	0	4	3	3.46154	2
66	4	4	4	4	4	4	4	4	4	4	4	4	2	3	5	3	4	2	1	1	4	1	1	29	1	5	4	3.84615	2.5
67	5	5	3	4	5	5	5	5	5	4	4	5	4	3	4	3	2	2	1	1	3	1	1	21	1	4	3	4.53846	2.1
68	2	4	3	3	2	2	3	3	4	3	3	3	3	2	3	2	2	4	4	1	1	1	1	24	1	4	1	2.92308	2.1
69	1	3	2	4	1	2	3	3	4	4	1	2	4	4	4	1	1	1	1	2	1	1	1	22	1	3	3	2.61538	1.7
70	2	2	2	2	3	2	2	2	3	3	1	2	3	1	3	1	1	1	1	1	1	1	1	18	0	5	1	2.23077	1.2
71	2	4	4	4	4	4	2	3	4	3	4	4	4	1	3	1	1	1	1	2	2	1	1	24	0	3	2	3.53846	1.4
72	2	2	2	3	5	2	4	2	5	2	2	2	5	1	4	2	2	1	1	1	1	1	1	24	1	5	2	2.92308	1.5
73	1	5	3	5	4	4	3	5	5	4	3	5	5	3	5	3	1	3	1	1	1	2	1	23	0	5	3	4	2.1
74	5	5	4	5	5	4	2	4	5	5	5	5	5	5	5	5	5	5	4.3	5	5	3	2	25	1	5	5	4.53846	4.43
75	3	4	4	5	4	4	5	5	5	5	5	4	5	5	5	3	5	5	4.3	4	1	1	1	33	1	4.29717	3	4.46154	3.43
76	4	4	4	5	5	4	4	4	5	5	4	4	4	4	4	5	5	3	1	4	4	2	1	22	1	5	4	4.30769	3.3
77	4	4	4	1	5	4	5	4	5	3	3	3	5	4	5	5	4	2	1	1	1	1	1	20	1	5	3	3.84615	2.5
78	4	4	2	2	4	2	3	3	4	4	4	4	4	2	4	2	2	2	1	2	3	2	1	20	1	3	2	3.38462	2.1
79	3	4	4	4	3	4	3	3	4	4	4	4	4	4	4	2	3	2	1	1	3	2	1	20	1	4	1	3.69231	2.3
80	4	4	4	4	4	4	4	4	4	5	4	4	3	4	4	2	3	3	1	3	3	1	1	18	1	5	5	4	2.5
81	1	5	4	5	5	4	4	4	4	4	4	4	4	4	4	4	4	2	3	4	3	3	1	23.6509	1	5	4	4	3.2
82	5	2	2	3	1	1	1	2	5	2	3	2	2	1	1.7	1	1	1	1	1	1	1	1	21	1	5	2	2.38462	1.07
83	5	4	4	5	4	3	4	4	4	5	5	5	5	2	2	2	2	2	1	1	1	1	1	20	1	5	3	4.38462	1.5
84	4	5	5	5	3	4	4	4	5	2	3	4	5	1	3	3	3	2	1	4	2	1	1	19	1	4	5	4.07692	2.1
85	5	5	3	5	5	5	5	5	5	5	5	5	5	5	5	5	3	1	1	3	3	1	1	22	1	5	5	4.84615	2.8
86	4	4	4	5	4	4	4	4	4	3	4	4	4	3	5	2	2	1	1	1	1	1	1	22	1	4	3	4	1.8
87	3	4	4	4	2	3	4	4	4	4	2	3	4	2	3	1	3	1	1	1	1	1	1	18	1	4	3	3.46154	1.5
88	4	3	4	4	4	4	2	2	5	4	4	4	4	3	5	4	2	2	1	4	4	1	1	22	0	5	4	3.69231	2.7
89	4	4	3	2	3	4	2	3	4	2	4	4	3	1	5	3	2	1	1	3	2	1	1	29	1	3	1	3.23077	2
90	4	4	2	4	2	3	2	3	4	3	2	2	4	1	5	2	2	1	1	1	1	1	1	22	1	4	2	3	1.6
91	5	5	5	4	4	4	2	2	4	3	4	4	4	3	4	3	4	1	1	1	3	1	1	24	1	3	2	3.84615	2.2
92	5	5	4	4	4	4	4	4	5	2	2	4	5	2	5	3	5	3	1	5	5	1	3	23	0	5	3	4	3.3
93	5	5	5	5	5	5	2	5	4	5	4	4	4	4	4	1	1	5	2	4	4	1	1	27	0	5	3	4.46154	2.7
94	4	5	2	5	5	5	5	5	5	4	5	5	5	3	3	4	5	3	1	5	5	1	2	20	1	4	5	4.61538	3.2
95	4	4	3	5	3	4	3	3	4	4	4	4	4	2	4	1	1	1	1	1	2	1	1	27	1	5	1	3.76923	1.5
96	4	3	4	5	4	4	3	4	4	4	4	4	4	1	4	1	1	1	1	3	3	1	1	26	0	4	4	3.92308	1.7
97	3	3	4	3	3	4	3	4	4	4	4	3	4	2	3	3	3	3	1	1	2	1	1	20	1	3	3	3.53846	2
98	2	3	1	5	2	1	4	2	3	1	2	2	4	2	4	2	2	1	1	2	3	1	1	19	1	4	2	2.46154	1.9
99	3	4	5	4	4	4	3	4	4	4	4	4	4	1	3	4	2	1	1	1	4	1	1	20	0	5	3	3.92308	1.9
100	4	5	4	4	5	4	4	4	5	5	4	4	4	3	4	4	2	1	1	1	3	1	1	20	1	5	3	4.30769	2.1
101	4	4	4	4	3	4	4	4	4	4	4	5	5	4	5	5	5	4	1	1	1	1	1	23.6509	1	5	4	4.07692	2.8
102	2	3	4	3	2	2	4	4	4	4	4	2	4	1	5	2	2	3	1	1	2	1	1	20	0	4	4	3.23077	1.9
103	3	4	4	4	3	4	4	4	5	5	3	5	5	1	5	3	2	1	1	5	5	1	1	24	1	4.29717	3	4.07692	2.5
104	4	4	5	4	4	4	5	5	4	5	5	4	4	4	5	3	5	3	1	3	4	1	1	45	0	5	5	4.38462	3
105	5	5	5	5	3.77273	5	5	5	1.8	5	5	5	5	1	3	1	1	1	1	3	3	1	1	21	1	4.29717	5	4.65944	1.6
106	4	5	5	4	3	4	3	4	4	4	5	4	5	3	5	4	4	3	1	1	1	3	1	20	1	5	5	4.15385	2.6
107	5	4	4	4	5	3	3	3	5	3	3	4	5	2	3	1	2	1	1	1	1	1	1	18	1	4	2	3.92308	1.4
108	4	4	3	5	3	4	4	4	4	4	5	3	4	2	5	2	5	5	1	1	4	1	1	20	1	5	3	3.92308	2.7
109	4	4	2	2	4	4	4	4	4	3	2	4	4	1	4	3	4	3	1	2	1	1	1	25	0	5	4	3.46154	2.1
110	3	4	4	4	3	3	2	3	5	3	5	3	4	3	3	3	3	2	1	3	3	1	1	22	1	5	2	3.53846	2.3
111	4	4	4	4	4	4	4	4	4	5	4	4	4	2	3	2	1	1	1	1	1	1	1	28	0	4	2	4.07692	1.4
112	5	4	1	5	2	2	3	4	5	4	4	2	4	1	5	3	5	1	1	1	5	1	1	18	1	5	4	3.46154	2.4
113	4	5	1	5	2	2	3	3	5	4	4	4	5	1	5	2	4	1	1	1	2	1	1	18	1	5	3	3.61538	1.9
114	2	4	4	5	4	4	3	4	5	3	4	4	4	1	4	2	2	1	1	3	1	1	1	23	1	4	3	3.84615	1.7
115	4	4	3	3	4	3	2	4	5	4	4	4	3	3	4	4	3	2	1	1	2	1	1	27	0	5	3	3.61538	2.2
116	4	4	4	5	4	4	3	3	4	4	4	4	4	2	3	2	2	2	1	1	1	1	1	20	1	4	3	3.92308	1.6
117	2	4	2	5	2	4	4	4	5	4	3	4	4	3	3	2	2	2	1	1	3	1	1	22	1	5	4	3.61538	1.9
118	5	5	5	4	4	4	3	4	5	5	4	4	4.09502	4	4	3	3	3	3	1	1	1	1	20	0	4	4	4.315	2.4
119	4	4	4	5	4	4	3	4	5	5	4	4	5	2	3	3	3	3	1	3	3	1	1	32	1	1	3	4.23077	2.3
120	3	4	3	4	5	4	4	3	4	4	4	4	4	1	4	3	4	3	4.3	2	2	2	2	24	1	5	4	3.84615	2.73
121	2	2	2	3	4	2	4	2	4	3	2	2	4	2	3	2	2	1	1	1	1	1	1	19	1	5	3	2.76923	1.5
122	2	4	4	4	4	4	4	4	5	4	4	4	4	3	5	5	5	4	2	4	4	3	2	28	1	5	4	3.92308	3.7
123	3	4	5	4	1	4	4	4	5	5	4	4	5	1	4	2	3	1	1	1	1	1	1	37	0	5	3	4	1.6
124	5	5	5	5	5	5	5	5	5	5	5	5	3	3	3	3	5	3	3	3	3	1	1	19	1	5	4	4.84615	2.8
125	2	2	2	4	3	4	4	4	4	4	2	4	5	3	5	3	2	2	1	1	1	1	1	22	1	3	3	3.38462	2
126	5	4	3	5	4	2	2	3	4	5	4	4	2	1	4	4	3	1	2	1	2	1	1	19	0	4	1	3.61538	2
127	5	5	5	5	4	4	3	4	5	5	3	3	3	2	5	3	2	1	1	1	1	1	1	18	1	4	2	4.15385	1.8
128	2	4	3	2	2	3	2	2	5	3	2	3	4	2	4	2	2	1	1	1	4	1	1	20	0	4	5	2.84615	1.9
129	3	4	3	4	3	2	3	2	4	2	3	3	4	3	4	4	3	1	1	1	3	1	1	24	0	4	3	3.07692	2.2
130	4	4	2	4	3	3	2	3	4	4	4	4	4	2	3	1	3	2	1	2	1	1	1	23	0	5	3	3.46154	1.7
131	2	5	3	4	3	4	4	4	5	4	4	4	4	1	5	3	3	1	1	1	1	1	1	18	1	5	3	3.84615	1.8
132	4	4	4	4	4	4	4	4	4	3	5	4	4	1	3	2	3	2	2	1	3	1	1	24	1	5	5	4	1.9
133	2	4	2	4	2	3	2	2	4	4	4	4	4	3	3	3	2	1	1	1	1	1	1	21	0	3	2	3.15385	1.7
134	2	5	3	4	3	4	3	4	5	5	4	5	5	1	5	4	2	1	1	3	3	1	1	31	1	5	3	4	2.2
135	3	4	3	4	4	3	3	4	5	5	5	4	5	3	4	3	3	3	1	3	3	1	1	21	1	5	2	4	2.5
136	4	4	4	5	4	4	4	4	5	4	4	4	5	3	5	4	4	3	1	3	3	1	1	28	1	5	5	4.23077	2.8
137	4	4	4	4	4	4	4	4	5	5	4	4	5	1	3	3	3	3	1	1	1	1	1	24	0	5	3	4.23077	1.8
138	3	4	4	4	4	4	4	4	4	4	4	4	4	2	4	3	3	2	1	2	2	1	1	26	0	5	3	3.92308	2.1
139	3	4	4	4	4	4	3	4	4	5	3	3	4	3	4	3	3	1	1	1	1	1	1	19	1	3	3	3.76923	1.9
140	3	4	2	4	3	2	4	4	4	4	2	2	4	1	4	2	4	1	1	1	1	1	1	22	1	5	3	3.23077	1.7
141	2	4	4	4	4	2	2	4	4	4	4	2	4	2	4	1	3	2	1	3	3	1	1	41	1	4	2	3.38462	2.1
142	4	4	4	4	4	4	4	4	4	4	4	4	4	1	3	3	2	2	1	1	1	1	1	20	1	3	2	4	1.6
143	2	5	1	5	3	3	4	4	5	3	3	3	5	1	3	3	1	1	1	3	1	1	1	21	1	5	1	3.53846	1.6
144	4	5	5	4	5	5	1	3	4	5	5	5	4	3	3	4	4	2	1	3	4	1	1	24	0	4	4	4.23077	2.6
145	4	4	4	4	4	4	4	4	4	3	3	3	4	3	5	3	2	3	1	3	2	1	1	23.6509	1	5	4	3.76923	2.4
146	3	4	4	5	4	4	3	3	5	5	4	4	4	1	4	4	4	4	3	3	4	3	3	20	1	5	4	4	3.3
147	4	4	4	4	4	4	4	3	3	4	3	4	4	3	4	3	2	2	1	2	2	1	1	46	0	5	3	3.76923	2.1
148	5	5	3	4	5	5	5	5	5	5	5	5	5	4	5	4	4	2	1	1	3	3	1	22	1	5	5	4.76923	2.8
149	1	4	2	3	2	4	2	2	3	3	2	2	4	1	3	1	1	1	1	3	1	1	1	29	1	5	1	2.61538	1.4
150	5	5	3	2	5	3	4	4	5	5	4	5	5	3	5	4	2	2	1	1	1	1	1	18	1	5	3	4.23077	2.1
151	4	4	4	4	3	4	4	4	4	3	4	3	5	2	3	3	5	3	1	2	2	1	1	18	1	5	3	3.84615	2.3
152	5	5	5	5	5	5	5	5	5	5	5	5	3	1	2	1	1	1	1	1	3	1	1	22	1	5	2	4.84615	1.3
153	4	4	2	4	4	4	4	4	4	4	3	4	3	2	4	3	2	2	1	2	1	1	1	23	1	3	3	3.69231	1.9
154	5	5	3	5	5	4	5	5	5	5	5	5	5	5	5	4	5	5	4	1	4	4	3	38	1	4	3	4.76923	4
155	4	4	4	4	4	4	3	4	4	4	4	4	4	3	5	3	4	3	1	1	3	3	1	18	0	5	4	3.92308	2.7
156	4	5	5	5	5	5	5	5	5	5	4	5	5	4	5	4	5	4	1	1	1	1	1	24	1	5	4	4.84615	2.7
157	4	4	4	3	4	4	4	4	4	4	4	4	4	3	4	3	3	3	2	4	3	2	2	22	0	3	4	3.92308	2.9
158	4	5	3	5	5	5	2	4	5	4	5	5	5	3	5	4	2	3	3	3	2	2	1	28	1	5	3	4.38462	2.8
159	1	5	5	1	4	5	4	4	4	5	5	5	5	2	5	4	3	3	2	2	2	1	1	58	1	4.29717	3	4.07692	2.5
160	5	5	3	5	4	4	5	4	4	4	4	4	4	3	5	4	1	1	1	5	5	1	1	23	1	3	1	4.23077	2.7
161	4	4	3	4	3	3	2	3	5	4	4	4	3	2	2	3	2	3	1	1	1	1	1	23	0	4	3	3.53846	1.7
162	4	4	4	4	4	4	4	4	4	3	4	4	5	1	5	3	4	2	1	4	4	1	1	19	1	4	2	4	2.6
163	4	4	4	4	4	4	2	4	4	5	3	4	4	2	4	4	1	1	1	1	2	1	1	21	1	5	3	3.84615	1.8
164	3	4	4	5	3	4	4	4	5	3	4	4	5	3	4	3	2	1	1	3	3	1	1	21	1	5	4	4	2.2
165	2	4	4	4	3	2	4	4	3	4	4	4	4	3	5	3	4	5	4	1	1	1	1	24	0	5	3	3.53846	2.8
166	3	4	4	3	4	4	3	4	4	4	4	4	3	1	3	3	2	2	1	1	2	1	1	23	1	3	3	3.69231	1.7
167	4	5	2	4	2	4	4	4	4	5	4	4	4	3	4	1	5	1	1	1	1	1	1	23	1	5	2	3.84615	1.9
168	4	4	3	5	4	4	3	3	4	3	3	4	4	4	4	2	3	1	1	5	4	1	1	18	1	5	2	3.69231	2.6
169	2	4	4	4	4	2	2	2	4	4	4	4	4	2	5	2	1	1	1.46606	1	1	1	1	36	1	3	1	3.38462	1.64661
170	3	5	4	5	4	2	5	4	5	5	4	4	5	2	5	3	3	4	4.3	1	1	1	1	29	0	5	4	4.23077	2.53
171	2	4	3	5	2	4	4	4	5	4	4	4	2	1	3	2	3	2	1	3	3	1	1	22	0	5	2	3.61538	2
172	4	4	4	4	4	5	4	4	5	5	5	5	5	2	4	4	3	1	1	1	1	1	1	21	1	5	3	4.46154	1.9
173	5	5	5	4	4	5	3	4	5	5	4	4	2	1	4	3	1	1	1	3	3	1	1	31	1	5	2	4.23077	1.9
174	4	5	5	4	4	4	4	4	4	3	4	4	4	1	4	3	3	2	1	2	3	1	1	26	0	5	4	4.07692	2.1
175	4	5	5	5	4	3	3	4	3	3	2	3	4	1	5	2	1	1	1	1	1	1	1	19	0	2	1	3.69231	1.5
176	4	4	4	3	4	2	2	3	4	3	3	3	4	3	2	3	2	1	1	1	2	1	1	21	1	4	2	3.30769	1.7
177	4	4	4	4	4	4	4	4	4	4	4	4	4	1	4	3	2	1	1	1	1	1	1	23	1	4	4	4	1.6
178	5	5	5	4	5	5	4	4	5	5	2	5	4	2	5	4	4	2	1	5	5	1	3	20	0	3	3	4.46154	3.2
179	4	4	4	5	4	4	5	4	4	4	4	4	4	4	3	2	3	2	1	3	3	1	1	26	1	4	3	4.15385	2.3
180	5	5	4	5	4	4	4	3	4	5	4	4	4	1	3	2	3	1	1	1	1	1	2	21	0	4	4	4.23077	1.6
181	5	5	5	5	5	5	4	4	5	5	4	4	5	4	5	5	3	5	3	4	5	4.2	3	21	1	4	5	4.69231	4.12
182	5	5	5	4	3	4	4	4	5	5	5	4	5	4	3	3	3	3	3	1	3	1	2	19	0	5	3	4.46154	2.6
183	4	4	3	4	4	4	2	3	4	4	3	4	3	3	3	3	3	2	2	3	2	2	2	20	0	4	3	3.53846	2.5
184	4	4	1	5	5	4	4	4	4	4	4	4	5	1	4	3	3	1	1	1	1	1	1	19	1	4	3	4	1.7
185	3	4	4	3	5	4	3	4	4	4	4	4	4	3	4	3	3	2	1	3	3	1	1	20	1	4	3	3.84615	2.4
186	3	4	4	4	4	4	4	4	4	4	4	4	4	2	3	3	3	2	1	3	3	1	1	31	0	5	3	3.92308	2.2
187	2	4	2	4	3	4	4	2	5	3	4	3	4	1	4	2	3	2	1	1	3	1	1	23	0	4	4	3.38462	1.9
188	4	4	4	4	4	4	2	2	4	4	2	4	4	4	3	4	3	3	3	2	2	1	1	18	1	4	2	3.53846	2.6
189	5	5	1	5	5	5	5	5	5	4	5	5	5	1	4	1	3	1	1	1	1	1	1	19	0	5	3	4.61538	1.5
190	5	5	2	5	4	4	2	2	4	4	4	4	3	4	4	3	3	3	1	2	3	3	3	20	1	3	3	3.69231	2.9
191	4	4	4	4	4	5	4	4	4	5	4	4	3	3	5	4	4	4	4	1	1	1	1	22	1	5	3	4.07692	2.8
192	2	4	4	4	4	4	4	4	4	2	2	4	4	1	4	2	3	1	1	1	1	1	1	19	0	4	2	3.53846	1.6
193	4	5	2	4	4	5	4	4	5	5	4	5	5	3	5	4	5	5	1	4	4	4	1	35	0	5	4	4.30769	3.6
194	4	5	4	4	3.77273	5	4	4	4	4	4	4	4	5	4	4	4	4	2	4	3	1	1	27	1	5	4	4.13636	3.2
195	2	4	3	5	2	3	3	3	5	3	3	3	4	1	4	4	4	2	1	1	2	1	1	23	0	4	3	3.30769	2.1
196	5	5	5	5	5	5	5	5	5	5	5	5	5	3	4	3	4	3	1	1	3	1	1	25	1	5	3	5	2.4
197	4	4	3	5	4	4	5	4	4	4	4	4	4	2	3	3	3	3	3	1	3	1	1	19	0	3	3	4.07692	2.3
198	4	4	4	5	5	5	5	5	5	5	5	5	3	1	5	3	2	2	4.3	5	5	1	1	24	1	5	3	4.61538	2.93
199	2	4	2	2	2	4	2	2	4	4	2	2	4	2	3	3	2	3	4	2	3	1	1	22	0	3	2	2.76923	2.4
200	4	5	2	5	5	4	5	5	5	4	5	5	2	2	4	5	4	1	1	4	5	1	1	24	0	4	4	4.30769	2.8
201	4	5	5	5	4	5	5	4	5	5	4	5	4	2	4	2	2	2	1	2	2	2	1	22	1	3	1	4.61538	2
202	4	4	4	2	4	2	4	2	2	2	4	4	4	3	4	3	3	2	2	2	2	1	1	23.6509	0	3	3	3.23077	2.3
203	2	4	3	5	3	2	4	2	5	5	4	2	4	1	5	1	2	1	1	1	1	1	1	19	0	4	1	3.46154	1.5
204	2	5	5	5	4	4	4	4	4	3	3	4	3	3	5	3	3	2	2	3	4	1	1	18	1	5	3	3.84615	2.7
205	1	5	5	5	3	4	3	3	5	3	1	4	4	1	3	2	1	1	1	1	2	1	1	25	0	4	2	3.53846	1.4
206	4	4	4	2	4	4	2	4	4	4	1	2	5	2	3	3	3	2.13122	2	3	4	1	1	40	1	4.29717	2	3.38462	2.41312
207	4	4	4	4	4	4	2	3	4	4	3	4	5	3	4	3	3	1	1	1	3	1	1	24	1	5	3	3.76923	2.1
208	4	4	4	4	5	4	4	4	5	4	5	4	4	2	4	4	4	3	2	5	5	4.2	2	25	1	5	3	4.23077	3.52
209	4	4	4	5	3	4	5	4	5	4	4	4	4	1	5	4	3	3	1	1	1	1	1	22	1	3	3	4.15385	2.1
210	1	4	4	4	3	4	3	4	4	3	2	3	2	2	5	2	3	1	1	1	3	1	1	23	1	4	2	3.15385	2
211	4	4	2	2	3	3	2	3	4	4	2	3	4	3	5	1	2	1	1	1	2	1	1	21	1	4	2	3.07692	1.8
212	3	4	2	4	5	4	4	4	4	4	4	4	4	2	4	3	4	2	1	1	1	1	2	23	0	3	4	3.84615	2.1
213	4	5	4	5	4	5	4	4	5	4	4	5	4	3	5	4	4	3	2	4	4	1	1	39	1	4	5	4.38462	3.1
214	2	5	4	4	4	2	2	4	5	1	3	4	4	1	5	4	3	1	1	1	1	1	1	22	0	5	2	3.38462	1.9
215	4	4	4	4	4	4	3	4	4	4	3	3	4	1	4	1	1	1	1	1	3	1	1	26	0	4	3	3.76923	1.5
216	2	4	4	5	4	4	5	4	5	5	3.67	5	5	4	4	4	4	4	3	2	2	2	2	23.6509	1	5	4	4.28231	3.1
